# Supplementary material for: The Synergistic Effect of Biosynthesized Silver Nanoparticles and Phage ZCSE2 as a Novel Approach to Combat Multidrug-Resistant Salmonella enterica
Source: Antibiotics (Basel). 2021 Jun 5;10(6):678. doi: 10.3390/antibiotics10060678 (PMC8228988; doi:10.3390/antibiotics10060678)
Supplement: Supplementary file 1 [file antibiotics-10-00678-s001.zip]

Archive with 1 entries (1 files):
- antibiotics-1186010-supplementary.pdf
